# Supplementary material for: Cold Atmospheric Plasma Triggers Apoptosis via the Unfolded Protein Response in Melanoma Cells
Source: Cancers (Basel). 2023 Feb 7;15(4):1064. doi: 10.3390/cancers15041064 (PMC9954601; doi:10.3390/cancers15041064)
Supplement: Supplementary file 1 [file cancers-15-01064-s001.zip]

Archive with 2 entries (2 files):
- cancers-2188979-supplementary.pdf
- Supplementary File S1.pdf
